# Supplementary material for: Validity of Valor Inertial Measurement Unit for Upper and Lower Extremity Joint Angles
Source: Sensors (Basel). 2024 Sep 8;24(17):5833. doi: 10.3390/s24175833 (PMC11397965; doi:10.3390/s24175833)
Supplement: Supplementary file 1 [file sensors-24-05833-s001.zip]

Archive with 1 entries (1 files):
- sensors-3126928-supplementary.pdf
